# Supplementary material for: Accurate identification of abnormal ploidy using an artificial intelligence model in preimplantation genetic testing
Source: Hum Reprod Open. 2025 Sep 2;2025(4):hoaf054. doi: 10.1093/hropen/hoaf054 (PMC12453672; doi:10.1093/hropen/hoaf054)
Supplement: hoaf054_Supplementary_Data [file hoaf054_supplementary_data.zip]

Archive with 2 entries (2 files):
- supplementary_figures.pdf
- supplementary_tables_1-5_Clean_EO.docx
